# Supplementary material for: Plasmodium metabolite HMBPP stimulates feeding of main mosquito vectors on blood and artificial toxic sources
Source: Commun Biol. 2021 Oct 7;4:1161. doi: 10.1038/s42003-021-02689-8 (PMC8497504; doi:10.1038/s42003-021-02689-8)
Supplement: Supplementary file 2 — Supplementary Data 1 [file 42003_2021_2689_MOESM2_ESM.xlsx]

## Sheet: Accumulative feeding proportion
Accumulative feeding proportion data in five vectors
Ae. aegypti			Culex			An. arabiensis			An. Coluzzii			An. gambiae s.s.
Time	HMBPP	Control	Time	hmbppRBCs	RBCs	Time	hmbppRBCs	RBCs	Time	hmbppRBCs	RBCs	Time	hmbppRBCs	RBCs
1	1	1	1	1	0	1	1	1	1	1	1	1	1	1
1	1	1	1	1	0	1	1	0	1	1	1	1	1	1
1	1	1	1	1	0	1	1	0	1	1	1	1	1	1
1	1	1	1	0	0	1	0	0	1	1	0	1	1	0
1	1	1	1	0	0	1	0	0	1	1	0	1	1	0
1	1	1	1	0	0	1	0	0	1	0	0	1	1	0
1	1	1	1	0	0	1	0	0	1	0	0	1	0	0
1	1	1	1	0	0	1	0	0	1	0	0	1	0	0
1	1	1	1	0	0	1	0	0	1	0	0	1	0	0
1	1	1	1	0	0	1	0	0	1	0	0	1	0	0
1	1	1	2	1	1	2	1	1	2	1	1	2	1	1
1	1	1	2	1	0	2	1	1	2	1	1	2	1	1
1	1	1	2	1	0	2	1	0	2	1	1	2	1	1
1	1	1	2	1	0	2	1	0	2	1	1	2	1	0
1	1	1	2	1	0	2	1	0	2	1	0	2	1	0
1	1	1	2	1	0	2	1	0	2	1	0	2	1	0
1	1	1	2	1	0	2	1	0	2	1	0	2	1	0
1	1	1	2	1	0	2	1	0	2	1	0	2	1	0
1	1	1	2	0	0	2	0	0	2	0	0	2	0	0
1	1	1	2	0	0	2	0	0	2	0	0	2	0	0
1	1	1	3	1	1	3	1	1	3	1	1	3	1	1
1	1	1	3	1	1	3	1	1	3	1	1	3	1	1
1	1	1	3	1	0	3	1	0	3	1	1	3	1	1
1	1	1	3	1	0	3	1	0	3	1	1	3	1	0
1	1	1	3	1	0	3	1	0	3	1	0	3	1	0
1	1	1	3	1	0	3	1	0	3	1	0	3	1	0
1	1	1	3	1	0	3	1	0	3	1	0	3	1	0
1	1	1	3	1	0	3	1	0	3	1	0	3	1	0
1	1	1	3	1	0	3	1	0	3	1	0	3	1	0
1	1	1	3	0	0	3	0	0	3	0	0	3	0	0
1	1	1	4	1	1	4	1	1	4	1	1	4	1	1
1	1	1	4	1	1	4	1	1	4	1	1	4	1	1
1	1	1	4	1	0	4	1	0	4	1	1	4	1	1
1	1	1	4	1	0	4	1	0	4	1	1	4	1	1
1	1	1	4	1	0	4	1	0	4	1	0	4	1	0
1	1	1	4	1	0	4	1	0	4	1	0	4	1	0
1	1	1	4	1	0	4	1	0	4	1	0	4	1	0
1	1	1	4	1	0	4	1	0	4	1	0	4	1	0
1	1	1	4	1	0	4	1	0	4	1	0	4	1	0
1	1	1	4	0	0	4	0	0	4	0	0	4	0	0
1	1	1	5	1	1	5	1	1	5	1	1	5	1	1
1	1	1	5	1	1	5	1	1	5	1	1	5	1	1
1	1	1	5	1	0	5	1	0	5	1	1	5	1	1
1	1	1	5	1	0	5	1	0	5	1	1	5	1	1
1	1	1	5	1	0	5	1	0	5	1	0	5	1	0
1	1	1	5	1	0	5	1	0	5	1	0	5	1	0
1	1	0	5	1	0	5	1	0	5	1	0	5	1	0
1	1	0	5	1	0	5	1	0	5	1	0	5	1	0
1	1	0	5	1	0	5	1	0	5	1	0	5	1	0
1	1	0	5	0	0	5	0	0	5	0	0	5	0	0
1	1	0	6	1	1	6	1	1	6	1	1	6	1	1
1	1	0	6	1	1	6	1	1	6	1	1	6	1	1
1	1	0	6	1	0	6	1	0	6	1	1	6	1	1
1	1	0	6	1	0	6	1	0	6	1	1	6	1	1
1	1	0	6	1	0	6	1	0	6	1	0	6	1	0
1	1	0	6	1	0	6	1	0	6	1	0	6	1	0
1	1	0	6	1	0	6	1	0	6	1	0	6	1	0
1	1	0	6	1	0	6	1	0	6	1	0	6	1	0
1	0	0	6	1	0	6	1	0	6	1	0	6	1	0
2	1	1	6	0	0	6	0	0	6	0	0	6	0	0
2	1	1	7	1	1	7	1	1	7	1	1	7	1	1
2	1	1	7	1	1	7	1	1	7	1	1	7	1	1
2	1	1	7	1	0	7	1	0	7	1	1	7	1	1
2	1	1	7	1	0	7	1	0	7	1	1	7	1	1
2	1	1	7	1	0	7	1	0	7	1	0	7	1	0
2	1	1	7	1	0	7	1	0	7	1	0	7	1	0
2	1	1	7	1	0	7	1	0	7	1	0	7	1	0
2	1	1	7	1	0	7	1	0	7	1	0	7	1	0
2	1	1	7	1	0	7	1	0	7	1	0	7	1	0
2	1	1	7	0	0	7	0	0	7	0	0	7	0	0
2	1	1	8	1	1	8	1	1	8	1	1	8	1	1
2	1	1	8	1	1	8	1	1	8	1	1	8	1	1
2	1	1	8	1	0	8	1	0	8	1	1	8	1	1
2	1	1	8	1	0	8	1	0	8	1	1	8	1	1
2	1	1	8	1	0	8	1	0	8	1	0	8	1	0
2	1	1	8	1	0	8	1	0	8	1	0	8	1	0
2	1	1	8	1	0	8	1	0	8	1	0	8	1	0
2	1	1	8	1	0	8	1	0	8	1	0	8	1	0
2	1	1	8	1	0	8	1	0	8	1	0	8	1	0
2	1	1	8	0	0	8	0	0	8	0	0	8	0	0
2	1	1	9	1	1	9	1	1	9	1	1	9	1	0
2	1	1	9	1	1	9	1	1	9	1	1	9	1	1
2	1	1	9	1	0	9	1	0	9	1	1	9	1	1
2	1	1	9	1	0	9	1	0	9	1	1	9	1	1
2	1	1	9	1	0	9	1	0	9	1	1	9	1	1
2	1	1	9	1	0	9	1	0	9	1	0	9	1	0
2	1	1	9	1	0	9	1	0	9	1	0	9	1	0
2	1	1	9	1	0	9	1	0	9	1	0	9	1	0
2	1	1	9	1	0	9	1	0	9	1	0	9	1	0
2	1	1	9	0	0	9	0	0	9	0	0	9	0	0
2	1	1	10	1	1	10	1	1	10	1	1	10	1	1
2	1	1	10	1	1	10	1	1	10	1	1	10	1	1
2	1	1	10	1	0	10	1	0	10	1	1	10	1	1
2	1	1	10	1	0	10	1	0	10	1	1	10	1	1
2	1	1	10	1	0	10	1	0	10	1	1	10	1	0
2	1	0	10	1	0	10	1	0	10	1	0	10	1	0
2	1	0	10	1	0	10	1	0	10	1	0	10	1	0
2	1	0	10	1	0	10	1	0	10	1	0	10	1	0
2	1	0	10	1	0	10	1	0	10	1	0	10	1	0
2	1	0	10	0	0	10	0	0	10	0	0	10	0	0
2	1	0	1	0	0	1	1	1	1	1	0	1	1	1
2	1	0	1	0	0	1	1	0	1	1	0	1	1	1
2	1	0	1	0	0	1	1	0	1	1	0	1	1	1
2	1	0	1	0	0	1	1	0	1	1	0	1	1	0
2	1	0	1	0	0	1	0	0	1	0	0	1	1	0
2	1	0	1	0	0	1	0	0	1	0	0	1	1	0
2	1	0	1	0	0	1	0	0	1	0	0	1	0	0
2	1	0	1	0	0	1	0	0	1	0	0	1	0	0
2	1	0	1	0	0	1	0	0	1	0	0	1	0	0
2	1	0	1	0	0	1	0	0	1	0	0	1	0	0
2	1	0	2	0	0	2	1	1	2	1	1	2	1	1
2	1	0	2	0	0	2	1	0	2	1	1	2	1	1
2	1	0	2	0	0	2	1	0	2	1	0	2	1	1
2	0	0	2	0	0	2	1	0	2	1	0	2	1	0
2	0	0	2	0	0	2	0	0	2	0	0	2	1	0
2	0	0	2	0	0	2	0	0	2	0	0	2	1	0
2	0	0	2	0	0	2	0	0	2	0	0	2	0	0
2	0	0	2	0	0	2	0	0	2	0	0	2	0	0
3	1	1	2	0	0	2	0	0	2	0	0	2	0	0
3	1	1	2	0	0	2	0	0	2	0	0	2	0	0
3	1	1	3	1	1	3	1	1	3	1	1	3	1	1
3	1	1	3	1	0	3	1	1	3	1	1	3	1	1
3	1	1	3	1	0	3	1	0	3	1	0	3	1	1
3	1	1	3	1	0	3	1	0	3	1	0	3	1	0
3	1	1	3	1	0	3	1	0	3	1	0	3	1	0
3	1	1	3	1	0	3	1	0	3	1	0	3	1	0
3	1	1	3	1	0	3	1	0	3	1	0	3	1	0
3	1	1	3	1	0	3	1	0	3	1	0	3	1	0
3	1	1	3	1	0	3	1	0	3	1	0	3	1	0
3	1	1	3	1	0	3	1	0	3	1	0	3	1	0
3	1	1	4	1	1	4	1	1	4	1	1	4	1	1
3	1	1	4	1	0	4	1	1	4	1	1	4	1	1
3	1	1	4	1	0	4	1	0	4	1	0	4	1	1
3	1	1	4	1	0	4	1	0	4	1	0	4	1	0
3	1	1	4	1	0	4	1	0	4	1	0	4	1	0
3	1	1	4	1	0	4	1	0	4	1	0	4	1	0
3	1	1	4	1	0	4	1	0	4	1	0	4	1	0
3	1	1	4	1	0	4	1	0	4	1	0	4	1	0
3	1	1	4	1	0	4	1	0	4	1	0	4	1	0
3	1	1	4	1	0	4	1	0	4	1	0	4	1	0
3	1	1	5	1	1	5	1	1	5	1	1	5	1	1
3	1	1	5	1	0	5	1	1	5	1	1	5	1	1
3	1	0	5	1	0	5	1	0	5	1	0	5	1	1
3	1	0	5	1	0	5	1	0	5	1	0	5	1	0
3	1	0	5	1	0	5	1	0	5	1	0	5	1	0
3	1	0	5	1	0	5	1	0	5	1	0	5	1	0
3	1	0	5	1	0	5	1	0	5	1	0	5	1	0
3	1	0	5	1	0	5	1	0	5	1	0	5	1	0
3	1	0	5	1	0	5	1	0	5	1	0	5	1	0
3	1	0	5	1	0	5	1	0	5	1	0	5	1	0
3	1	0	6	1	1	6	1	1	6	1	1	6	1	1
3	1	0	6	1	0	6	1	1	6	1	1	6	1	1
3	1	0	6	1	0	6	1	0	6	1	0	6	1	1
3	1	0	6	1	0	6	1	0	6	1	0	6	1	0
3	1	0	6	1	0	6	1	0	6	1	0	6	1	0
3	1	0	6	1	0	6	1	0	6	1	0	6	1	0
3	1	0	6	1	0	6	1	0	6	1	0	6	1	0
3	1	0	6	1	0	6	1	0	6	1	0	6	1	0
3	1	0	6	1	0	6	1	0	6	1	0	6	1	0
3	1	0	6	1	0	6	1	0	6	1	0	6	1	0
3	1	0	7	1	1	7	1	1	7	1	1	7	1	1
3	1	0	7	1	0	7	1	1	7	1	1	7	1	1
3	1	0	7	1	0	7	1	0	7	1	0	7	1	1
3	1	0	7	1	0	7	1	0	7	1	0	7	1	0
3	1	0	7	1	0	7	1	0	7	1	0	7	1	0
3	1	0	7	1	0	7	1	0	7	1	0	7	1	0
3	1	0	7	1	0	7	1	0	7	1	0	7	1	0
3	1	0	7	1	0	7	1	0	7	1	0	7	1	0
3	1	0	7	1	0	7	1	0	7	1	0	7	1	0
3	0	0	7	1	0	7	1	0	7	1	0	7	1	0
3	0	0	8	1	1	8	1	1	8	1	1	8	1	1
3	0	0	8	1	0	8	1	1	8	1	1	8	1	1
3	0	0	8	1	0	8	1	0	8	1	0	8	1	1
3	0	0	8	1	0	8	1	0	8	1	0	8	1	0
3	0	0	8	1	0	8	1	0	8	1	0	8	1	0
3	0	0	8	1	0	8	1	0	8	1	0	8	1	0
3	0	0	8	1	0	8	1	0	8	1	0	8	1	0
4	1	1	8	1	0	8	1	0	8	1	0	8	1	0
4	1	1	8	1	0	8	1	0	8	1	0	8	1	0
4	1	1	8	1	0	8	1	0	8	1	0	8	1	0
4	1	1	9	1	1	9	1	1	9	1	1	9	1	1
4	1	1	9	1	0	9	1	1	9	1	1	9	1	1
4	1	1	9	1	0	9	1	1	9	1	0	9	1	1
4	1	1	9	1	0	9	1	0	9	1	0	9	1	0
4	1	1	9	1	0	9	1	0	9	1	0	9	1	0
4	1	1	9	1	0	9	1	0	9	1	0	9	1	0
4	1	1	9	1	0	9	1	0	9	1	0	9	1	0
4	1	1	9	1	0	9	1	0	9	1	0	9	1	0
4	1	1	9	1	0	9	1	0	9	1	0	9	1	0
4	1	1	9	1	0	9	1	0	9	1	0	9	1	0
4	1	1	10	1	1	10	1	1	10	1	1	10	1	1
4	1	1	10	1	0	10	1	1	10	1	1	10	1	1
4	1	1	10	1	0	10	1	1	10	1	0	10	1	1
4	1	0	10	1	0	10	1	0	10	1	0	10	1	0
4	1	0	10	1	0	10	1	0	10	1	0	10	1	0
4	1	0	10	1	0	10	1	0	10	1	0	10	1	0
4	1	0	10	1	0	10	1	0	10	1	0	10	1	0
4	1	0	10	1	0	10	1	0	10	1	0	10	1	0
4	1	0	10	1	0	10	1	0	10	1	0	10	1	0
4	1	0	10	1	0	10	1	0	10	1	0	10	1	0
4	1	0	1	0	0	1	0	1	1	1	0	1	1	1
4	1	0	1	0	0	1	0	0	1	1	0	1	1	1
4	1	0	1	0	0	1	0	0	1	1	0	1	1	1
4	1	0	1	0	0	1	0	0	1	1	0	1	1	0
4	1	0	1	0	0	1	0	0	1	0	0	1	1	0
4	1	0	1	0	0	1	0	0	1	0	0	1	0	0
4	1	0	1	0	0	1	0	0	1	0	0	1	0	0
4	1	0	1	0	0	1	0	0	1	0	0	1	0	0
4	1	0	1	0	0	1	0	0	1	0	0	1	0	0
4	1	0	1	0	0	1	0	0	1	0	0	1	0	0
4	1	0	2	0	0	2	0	1	2	1	0	2	1	1
4	1	0	2	0	0	2	0	0	2	1	0	2	1	1
4	1	0	2	0	0	2	0	0	2	1	0	2	1	1
4	1	0	2	0	0	2	0	0	2	1	0	2	1	0
4	1	0	2	0	0	2	0	0	2	0	0	2	1	0
4	1	0	2	0	0	2	0	0	2	0	0	2	0	0
4	1	0	2	0	0	2	0	0	2	0	0	2	0	0
4	1	0	2	0	0	2	0	0	2	0	0	2	0	0
4	1	0	2	0	0	2	0	0	2	0	0	2	0	0
4	1	0	2	0	0	2	0	0	2	0	0	2	0	0
4	1	0	3	1	0	3	1	1	3	1	0	3	1	1
4	1	0	3	1	0	3	1	0	3	1	0	3	1	1
4	1	0	3	1	0	3	1	0	3	1	0	3	1	1
4	1	0	3	1	0	3	1	0	3	1	0	3	1	1
4	0	0	3	1	0	3	1	0	3	1	0	3	1	0
4	0	0	3	1	0	3	1	0	3	1	0	3	1	0
4	0	0	3	1	0	3	1	0	3	1	0	3	1	0
4	0	0	3	1	0	3	1	0	3	1	0	3	1	0
4	0	0	3	1	0	3	1	0	3	1	0	3	1	0
4	0	0	3	1	0	3	1	0	3	1	0	3	1	0
4	0	0	4	1	0	4	1	1	4	1	0	4	1	1
4	0	0	4	1	0	4	1	0	4	1	0	4	1	1
4	0	0	4	1	0	4	1	0	4	1	0	4	1	1
4	0	0	4	1	0	4	1	0	4	1	0	4	1	1
4	0	0	4	1	0	4	1	0	4	1	0	4	1	0
4	0	0	4	1	0	4	1	0	4	1	0	4	1	0
5	1	1	4	1	0	4	1	0	4	1	0	4	1	0
5	1	1	4	1	0	4	1	0	4	1	0	4	1	0
5	1	1	4	1	0	4	1	0	4	1	0	4	1	0
5	1	1	4	1	0	4	1	0	4	1	0	4	1	0
5	1	1	5	1	0	5	1	1	5	1	0	5	1	1
5	1	1	5	1	0	5	1	0	5	1	0	5	1	1
5	1	1	5	1	0	5	1	0	5	1	0	5	1	1
5	1	0	5	1	0	5	1	0	5	1	0	5	1	1
5	1	0	5	1	0	5	1	0	5	1	0	5	1	0
5	1	0	5	1	0	5	1	0	5	1	0	5	1	0
5	1	0	5	1	0	5	1	0	5	1	0	5	1	0
5	1	0	5	1	0	5	1	0	5	1	0	5	1	0
5	1	0	5	1	0	5	1	0	5	1	0	5	1	0
5	1	0	5	1	0	5	1	0	5	1	0	5	1	0
5	1	0	6	1	0	6	1	1	6	1	0	6	1	1
5	1	0	6	1	0	6	1	0	6	1	0	6	1	1
5	1	0	6	1	0	6	1	0	6	1	0	6	1	1
5	1	0	6	1	0	6	1	0	6	1	0	6	1	1
5	1	0	6	1	0	6	1	0	6	1	0	6	1	0
5	1	0	6	1	0	6	1	0	6	1	0	6	1	0
5	1	0	6	1	0	6	1	0	6	1	0	6	1	0
5	1	0	6	1	0	6	1	0	6	1	0	6	1	0
5	1	0	6	1	0	6	1	0	6	1	0	6	1	0
5	1	0	6	1	0	6	1	0	6	1	0	6	1	0
5	1	0	7	1	0	7	1	1	7	1	0	7	1	1
5	1	0	7	1	0	7	1	0	7	1	0	7	1	1
5	1	0	7	1	0	7	1	0	7	1	0	7	1	1
5	1	0	7	1	0	7	1	0	7	1	0	7	1	1
5	1	0	7	1	0	7	1	0	7	1	0	7	1	0
5	1	0	7	1	0	7	1	0	7	1	0	7	1	0
5	1	0	7	1	0	7	1	0	7	1	0	7	1	0
5	1	0	7	1	0	7	1	0	7	1	0	7	1	0
5	1	0	7	1	0	7	1	0	7	1	0	7	1	0
5	1	0	7	1	0	7	1	0	7	1	0	7	1	0
5	1	0	8	1	0	8	1	1	8	1	0	8	1	1
5	1	0	8	1	0	8	1	0	8	1	0	8	1	1
5	1	0	8	1	0	8	1	0	8	1	0	8	1	1
5	1	0	8	1	0	8	1	0	8	1	0	8	1	1
5	1	0	8	1	0	8	1	0	8	1	0	8	1	0
5	1	0	8	1	0	8	1	0	8	1	0	8	1	0
5	1	0	8	1	0	8	1	0	8	1	0	8	1	0
5	1	0	8	1	0	8	1	0	8	1	0	8	1	0
5	1	0	8	1	0	8	1	0	8	1	0	8	1	0
5	1	0	8	1	0	8	1	0	8	1	0	8	1	0
5	1	0	9	1	0	9	1	1	9	1	0	9	1	1
5	1	0	9	1	0	9	1	0	9	1	0	9	1	1
5	0	0	9	1	0	9	1	0	9	1	0	9	1	1
5	0	0	9	1	0	9	1	0	9	1	0	9	1	1
5	0	0	9	1	0	9	1	0	9	1	0	9	1	0
5	0	0	9	1	0	9	1	0	9	1	0	9	1	0
5	0	0	9	1	0	9	1	0	9	1	0	9	1	0
5	0	0	9	1	0	9	1	0	9	1	0	9	1	0
5	0	0	9	1	0	9	1	0	9	1	0	9	1	0
5	0	0	9	1	0	9	1	0	9	1	0	9	1	0
5	0	0	10	1	0	10	1	1	10	1	0	10	1	1
5	0	0	10	1	0	10	1	1	10	1	0	10	1	1
5	0	0	10	1	0	10	1	0	10	1	0	10	1	1
5	0	0	10	1	0	10	1	0	10	1	0	10	1	1
5	0	0	10	1	0	10	1	0	10	1	0	10	1	0
6	1	1	10	1	0	10	1	0	10	1	0	10	1	0
6	1	1	10	1	0	10	1	0	10	1	0	10	1	0
6	1	1	10	1	0	10	1	0	10	1	0	10	1	0
6	1	1	10	1	0	10	1	0	10	1	0	10	1	0
6	1	1	10	1	0	10	1	0	10	1	0	10	1	0
6	1	1	1	1	0	1	1	1	1	1	0	1	1	1
6	1	0	1	1	0	1	1	1	1	1	0	1	1	1
6	1	0	1	1	0	1	1	0	1	1	0	1	1	0
6	1	0	1	0	0	1	1	0	1	0	0	1	1	0
6	1	0	1	0	0	1	0	0	1	0	0	1	0	0
6	1	0	1	0	0	1	0	0	1	0	0	1	0	0
6	1	0	1	0	0	1	0	0	1	0	0	1	0	0
6	1	0	1	0	0	1	0	0	1	0	0	1	0	0
6	1	0	1	0	0	1	0	0	1	0	0	1	0	0
6	1	0	1	0	0	1	0	0	1	0	0	1	0	0
6	1	0	2	1	0	2	1	1	2	1	0	2	1	1
6	1	0	2	1	0	2	1	1	2	1	0	2	1	1
6	1	0	2	1	0	2	1	0	2	1	0	2	1	0
6	1	0	2	1	0	2	1	0	2	1	0	2	1	0
6	1	0	2	1	0	2	0	0	2	1	0	2	0	0
6	1	0	2	1	0	2	0	0	2	1	0	2	0	0
6	1	0	2	0	0	2	0	0	2	0	0	2	0	0
6	1	0	2	0	0	2	0	0	2	0	0	2	0	0
6	1	0	2	0	0	2	0	0	2	0	0	2	0	0
6	1	0	2	0	0	2	0	0	2	0	0	2	0	0
6	1	0	3	1	0	3	1	1	3	1	0	3	1	1
6	1	0	3	1	1	3	1	1	3	1	1	3	1	1
6	1	0	3	1	0	3	1	0	3	1	0	3	1	0
6	1	0	3	1	0	3	1	0	3	1	0	3	1	0
6	1	0	3	1	0	3	1	0	3	1	0	3	1	0
6	1	0	3	1	0	3	1	0	3	1	0	3	1	0
6	1	0	3	1	0	3	1	0	3	1	0	3	1	0
6	1	0	3	0	0	3	1	0	3	0	0	3	1	0
6	1	0	3	0	0	3	1	0	3	0	0	3	1	0
6	1	0	3	0	0	3	1	0	3	0	0	3	1	0
6	1	0	4	1	1	4	1	1	4	1	1	4	1	1
6	1	0	4	1	0	4	1	1	4	1	0	4	1	1
6	1	0	4	1	0	4	1	0	4	1	0	4	1	0
6	1	0	4	1	0	4	1	0	4	1	0	4	1	0
6	1	0	4	1	0	4	1	0	4	1	0	4	1	0
6	1	0	4	1	0	4	1	0	4	1	0	4	1	0
6	1	0	4	1	0	4	1	0	4	1	0	4	1	0
6	1	0	4	0	0	4	1	0	4	0	0	4	1	0
6	1	0	4	0	0	4	1	0	4	0	0	4	1	0
6	1	0	4	0	0	4	1	0	4	0	0	4	1	0
6	1	0	5	1	1	5	1	1	5	1	1	5	1	1
6	0	0	5	1	0	5	1	1	5	1	0	5	1	1
6	0	0	5	1	0	5	1	0	5	1	0	5	1	0
6	0	0	5	1	0	5	1	0	5	1	0	5	1	0
6	0	0	5	1	0	5	1	0	5	1	0	5	1	0
6	0	0	5	1	0	5	1	0	5	1	0	5	1	0
6	0	0	5	1	0	5	1	0	5	1	0	5	1	0
6	0	0	5	0	0	5	1	0	5	0	0	5	1	0
6	0	0	5	0	0	5	1	0	5	0	0	5	1	0
6	0	0	5	0	0	5	1	0	5	0	0	5	1	0
6	0	0	6	1	1	6	1	1	6	1	1	6	1	1
6	0	0	6	1	0	6	1	1	6	1	0	6	1	1
6	0	0	6	1	0	6	1	0	6	1	0	6	1	0
6	0	0	6	1	0	6	1	0	6	1	0	6	1	0
7	1	1	6	1	0	6	1	0	6	1	0	6	1	0
7	1	1	6	1	0	6	1	0	6	1	0	6	1	0
7	1	1	6	1	0	6	1	0	6	1	0	6	1	0
7	1	1	6	1	0	6	1	0	6	1	0	6	1	0
7	1	0	6	0	0	6	1	0	6	0	0	6	1	0
7	1	0	6	0	0	6	1	0	6	0	0	6	1	0
7	1	0	7	1	1	7	1	1	7	1	1	7	1	1
7	1	0	7	1	0	7	1	1	7	1	0	7	1	1
7	1	0	7	1	0	7	1	0	7	1	0	7	1	0
7	1	0	7	1	0	7	1	0	7	1	0	7	1	0
7	1	0	7	1	0	7	1	0	7	1	0	7	1	0
7	1	0	7	1	0	7	1	0	7	1	0	7	1	0
7	1	0	7	1	0	7	1	0	7	1	0	7	1	0
7	1	0	7	1	0	7	1	0	7	1	0	7	1	0
7	1	0	7	0	0	7	1	0	7	0	0	7	1	0
7	1	0	7	0	0	7	1	0	7	0	0	7	1	0
7	1	0	8	1	1	8	1	1	8	1	1	8	1	1
7	1	0	8	1	0	8	1	1	8	1	0	8	1	1
7	1	0	8	1	0	8	1	0	8	1	0	8	1	0
7	1	0	8	1	0	8	1	0	8	1	0	8	1	0
7	1	0	8	1	0	8	1	0	8	1	0	8	1	0
7	1	0	8	1	0	8	1	0	8	1	0	8	1	0
7	1	0	8	1	0	8	1	0	8	1	0	8	1	0
7	1	0	8	1	0	8	1	0	8	1	0	8	1	0
7	1	0	8	0	0	8	1	0	8	0	0	8	1	0
7	1	0	8	0	0	8	1	0	8	0	0	8	1	0
7	1	0	9	1	1	9	1	1	9	1	1	9	1	1
7	1	0	9	1	0	9	1	1	9	1	0	9	1	1
7	1	0	9	1	0	9	1	1	9	1	0	9	1	1
7	1	0	9	1	0	9	1	0	9	1	0	9	1	0
7	1	0	9	1	0	9	1	0	9	1	0	9	1	0
7	1	0	9	1	0	9	1	0	9	1	0	9	1	0
7	1	0	9	1	0	9	1	0	9	1	0	9	1	0
7	1	0	9	1	0	9	1	0	9	1	0	9	1	0
7	1	0	9	0	0	9	1	0	9	0	0	9	1	0
7	1	0	9	0	0	9	1	0	9	0	0	9	1	0
7	1	0	10	1	1	10	1	1	10	1	1	10	1	0
7	1	0	10	1	0	10	1	1	10	1	0	10	1	0
7	1	0	10	1	0	10	1	1	10	1	0	10	1	0
7	1	0	10	1	0	10	1	0	10	1	0	10	1	0
7	1	0	10	1	0	10	1	0	10	1	0	10	1	0
7	1	0	10	1	0	10	1	0	10	1	0	10	1	0
7	0	0	10	1	0	10	1	0	10	1	0	10	1	0
7	0	0	10	1	0	10	1	0	10	1	0	10	1	0
7	0	0	10	0	0	10	1	0	10	0	0	10	1	0
7	0	0	10	0	0	10	1	0	10	0	0	10	1	0
7	0	0	1	0			0			0			1
7	0	0	1	0			0			0			1
7	0	0	1	0			0			0			1
7	0	0	1	0			0			0			1
7	0	0	1	0			0			0			1
7	0	0	1	0			0			0			0
7	0	0	1	0			0			0			0
7	0	0	1	0			0			0			0
7	0	0	1	0			0			0			0
7	0	0	1	0			0			0			0
7	0	0	2	0			0			0			1
7	0	0	2	0			0			0			1
7	0	0	2	0			0			0			1
8	1	1	2	0			0			0			1
8	1	1	2	0			0			0			1
8	1	1	2	0			0			0			1
8	1	1	2	0			0			0			0
8	1	0	2	0			0			0			0
8	1	0	2	0			0			0			0
8	1	0	2	0			0			0			0
8	1	0	3	1			1			1			1
8	1	0	3	1			1			1			1
8	1	0	3	1			1			1			1
8	1	0	3	1			1			1			1
8	1	0	3	1			1			1			1
8	1	0	3	1			1			1			1
8	1	0	3	1			1			1			1
8	1	0	3	1			1			1			1
8	1	0	3	1			1			1			1
8	1	0	3	1			1			1			1
8	1	0	4	1			1			1			1
8	1	0	4	1			1			1			1
8	1	0	4	1			1			1			1
8	1	0	4	1			1			1			1
8	1	0	4	1			1			1			1
8	1	0	4	1			1			1			1
8	1	0	4	1			1			1			1
8	1	0	4	1			1			1			1
8	1	0	4	1			1			1			1
8	1	0	4	1			1			1			1
8	1	0	5	1			1			1			1
8	1	0	5	1			1			1			1
8	1	0	5	1			1			1			1
8	1	0	5	1			1			1			1
8	1	0	5	1			1			1			1
8	1	0	5	1			1			1			1
8	1	0	5	1			1			1			1
8	1	0	5	1			1			1			1
8	1	0	5	1			1			1			1
8	1	0	5	1			1			1			1
8	1	0	6	1			1			1			1
8	1	0	6	1			1			1			1
8	1	0	6	1			1			1			1
8	1	0	6	1			1			1			1
8	0	0	6	1			1			1			1
8	0	0	6	1			1			1			1
8	0	0	6	1			1			1			1
8	0	0	6	1			1			1			1
8	0	0	6	1			1			1			1
8	0	0	6	1			1			1			1
8	0	0	7	1			1			1			1
8	0	0	7	1			1			1			1
8	0	0	7	1			1			1			1
8	0	0	7	1			1			1			1
8	0	0	7	1			1			1			1
8	0	0	7	1			1			1			1
8	0	0	7	1			1			1			1
8	0	0	7	1			1			1			1
8	0	0	7	1			1			1			1
8	0	0	7	1			1			1			1
8	0	0	8	1			1			1			1
8	0	0	8	1			1			1			1
9	1	1	8	1			1			1			1
9	1	1	8	1			1			1			1
9	1	1	8	1			1			1			1
9	1	1	8	1			1			1			1
9	1	0	8	1			1			1			1
9	1	0	8	1			1			1			1
9	1	0	8	1			1			1			1
9	1	0	8	1			1			1			1
9	1	0	9	1			1			1			1
9	1	0	9	1			1			1			1
9	1	0	9	1			1			1			1
9	1	0	9	1			1			1			1
9	1	0	9	1			1			1			1
9	1	0	9	1			1			1			1
9	1	0	9	1			1			1			1
9	1	0	9	1			1			1			1
9	1	0	9	1			1			1			1
9	1	0	9	1			1			1			1
9	1	0	10	1			1			1			1
9	1	0	10	1			1			1			1
9	1	0	10	1			1			1			1
9	1	0	10	1			1			1			1
9	1	0	10	1			1			1			1
9	1	0	10	1			1			1			1
9	1	0	10	1			1			1			1
9	1	0	10	1			1			1			1
9	1	0	10	1			1			1			1
9	1	0	10	1			1			1			1
9	1	0	11	0	0	11	0	0	11	0	0	11	0	0
9	1	0
9	1	0
9	1	0
9	1	0
9	1	0
9	1	0
9	1	0
9	1	0
9	1	0
9	1	0
9	1	0
9	1	0
9	0	0
9	0	0
9	0	0
9	0	0
9	0	0
9	0	0
9	0	0
9	0	0
9	0	0
9	0	0
9	0	0
9	0	0
9	0	0
9	0	0
9	0	0
9	0	0
9	0	0
9	0	0
10	1	1
10	1	1
10	1	1
10	1	0
10	1	0
10	1	0
10	1	0
10	1	0
10	1	0
10	1	0
10	1	0
10	1	0
10	1	0
10	1	0
10	1	0
10	1	0
10	1	0
10	1	0
10	1	0
10	1	0
10	1	0
10	1	0
10	1	0
10	1	0
10	1	0
10	1	0
10	1	0
10	1	0
10	1	0
10	1	0
10	1	0
10	1	0
10	1	0
10	1	0
10	1	0
10	1	0
10	1	0
10	1	0
10	1	0
10	1	0
10	1	0
10	0	0
10	0	0
10	0	0
10	0	0
10	0	0
10	0	0
10	0	0
10	0	0
10	0	0
10	0	0
10	0	0
10	0	0
10	0	0
10	0	0
10	0	0
10	0	0
10	0	0
10	0	0
11	0	0

## Sheet: Proportion of mosquito survival
Anopheles			Aedes			Culex
Time	Fib	Control	Time	Fib	Control	Time	Fib	Control
0	0	0	0	0	0	0	0	0
0	0	0	0	0	0	0	0	0
0	0	0	0	0	0	0	0	0
0	0	0	0	0	0	0	0	0
0	0	0	0	0	0	0	0	0
0	0	0	0	0	0	0	0	0
0	0	0	0	0	0	0	0	0
0	0	0	0	0	0	0	0	0
0	0	0	0	0	0	0	0	0
0	0	0	0	0	0	0	0	0
10	0	0	10	0	0	10	0	0
10	0	0	10	0	0	10	0	0
10	0	0	10	0	0	10	0	0
10	0	0	10	0	0	10	0	0
10	0	0	10	0	0	10	0	0
10	0	0	10	0	0	10	0	0
10	0	0	10	0	0	10	0	0
10	0	0	10	0	0	10	0	0
10	0	0	10	1	0	10	0	0
10	0	0	10	1	0	10	0	0
20	1	0	20	1	0	20	1	1
20	1	0	20	1	0	20	0	0
20	0	0	20	0	0	20	0	0
20	0	0	20	0	0	20	0	0
20	0	0	20	0	0	20	0	0
20	0	0	20	0	0	20	0	0
20	0	0	20	0	0	20	0	0
20	0	0	20	0	0	20	0	0
20	0	0	20	0	0	20	0	0
20	0	0	20	0	0	20	0	0
30	1	0	30	1	0	30	1	1
30	1	0	30	1	0	30	1	1
30	1	0	30	1	0	30	0	0
30	0	0	30	1	0	30	0	0
30	0	0	30	1	0	30	0	0
30	0	0	30	0	0	30	0	0
30	0	0	30	0	0	30	0	0
30	0	0	30	0	0	30	0	0
30	0	0	30	0	0	30	0	0
30	0	0	30	0	0	30	0	0
40	1	0	40	1	0	40	1	1
40	1	0	40	1	0	40	1	1
40	1	0	40	1	0	40	1	0
40	1	0	40	1	0	40	0	0
40	1	0	40	1	0	40	0	0
40	0	0	40	0	0	40	0	0
40	0	0	40	0	0	40	0	0
40	0	0	40	0	0	40	0	0
40	0	0	40	0	0	40	0	0
40	0	0	40	0	0	40	0	0
50	1	0	50	1	0	50	1	1
50	1	0	50	1	0	50	1	1
50	1	0	50	1	0	50	1	1
50	1	0	50	1	0	50	0	0
50	1	0	50	1	0	50	0	0
50	1	0	50	1	0	50	0	0
50	0	0	50	0	0	50	0	0
50	0	0	50	0	0	50	0	0
50	0	0	50	0	0	50	0	0
50	0	0	50	0	0	50	0	0
60	1	0	60	1	0	60	1	0
60	1	0	60	1	0	60	1	0
60	1	0	60	1	0	60	1	0
60	1	0	60	1	0	60	0	0
60	1	0	60	1	0	60	0	0
60	1	0	60	1	0	60	0	0
60	1	0	60	1	0	60	0	0
60	0	0	60	1	0	60	0	0
60	0	0	60	0	0	60	0	0
60	0	0	60	0	0	60	0	0
70	1	0	70	1	0	70	1	0
70	1	0	70	1	0	70	1	0
70	1	0	70	1	0	70	1	0
70	1	0	70	1	0	70	0	0
70	1	0	70	1	0	70	0	0
70	1	0	70	1	0	70	0	0
70	1	0	70	1	0	70	0	0
70	0	0	70	1	0	70	0	0
70	0	0	70	0	0	70	0	0
70	0	0	70	0	0	70	0	0
80	1	0	80	1	0	80	1	0
80	1	0	80	1	0	80	1	0
80	1	0	80	1	0	80	1	0
80	1	0	80	1	0	80	1	0
80	1	0	80	1	0	80	0	0
80	1	0	80	1	0	80	0	0
80	1	0	80	1	0	80	0	0
80	0	0	80	1	0	80	0	0
80	0	0	80	1	0	80	0	0
80	0	0	80	0	0	80	0	0
90	1	0	90	1	0	90	1	0
90	1	0	90	1	0	90	1	0
90	1	0	90	1	0	90	1	0
90	1	0	90	1	0	90	1	0
90	1	0	90	1	0	90	1	0
90	1	0	90	1	0	90	0	0
90	1	0	90	1	0	90	0	0
90	1	0	90	1	0	90	0	0
90	0	0	90	1	0	90	0	0
90	0	0	90	0	0	90	0	0
100	1	0	100	1	0	100	1	0
100	1	0	100	1	0	100	1	0
100	1	0	100	1	0	100	1	0
100	1	0	100	1	0	100	1	0
100	1	0	100	1	0	100	1	0
100	1	0	100	1	0	100	1	0
100	1	0	100	1	0	100	0	0
100	1	0	100	1	0	100	0	0
100	1	0	100	1	0	100	0	0
100	1	0	100	0	0	100	0	0
350		0	150	1	0	150	1	0
350		0	150	1	0	150	1	0
350		0	150	1	0	150	1	0
350		0	150	1	0	150	1	0
350		0	150	1	0	150	1	0
350		0	150	1	0	150	1	0
350		0	150	1	0	150	0	0
350		0	150	1	0	150	0	0
350		0	150	1	0	150	0	0
350		0	150	1	0	150	0	0
			200	1	0	200	1	0
			200	1	0	200	1	0
			200	1	0	200	1	0
			200	1	0	200	1	0
			200	1	0	200	1	0
			200	1	0	200	1	0
			200	1	0	200	1	0
			200	1	0	200	0	0
			200	1	0	200	0	0
			200	1	0	200	0	0
						250	1	0
						250	1	0
						250	1	0
						250	1	0
						250	1	0
						250	1	0
						250	1	0
						250	0	0
						250	0	0
						250	0	0
						300	1	0
						300	1	0
						300	1	0
						300	1	0
						300	1	0
						300	1	0
						300	1	0
						300	1	0
						300	0	0
						300	0	0
						360	1	0
						360	1	0
						360	1	0
						360	1	0
						360	1	0
						360	1	0
						360	1	0
						360	1	0
						360	1	0
						360	1	0

## Sheet: pH-data
	Percentage of An, gambiae s,l, feeding within ten minutes on beetroot juice with and without HMBPP									Percentage of An, gambiae s,l, mosquitoes feeding within ten minutes on plant-based solution containing HMBPP (bt-HMBPP) with three different acidity levels
	Model estimation GLMM									Model estimation GLMM
treatment	B-estimate	SE +/-	mean beetroot in 3R	mena beetroot-hmbpp in 3R						treatment	B-estimate	SE +/-	mean bt-HMBPP-ph=4 in 3R	mean bt-HMBPP-ph=7 in 3R	mean bt-HMBPP-ph=9 in 3R
beetroot	0.05	0.03	0.21	0.39						bt-HMBPP-ph=4	0.02	0.02	0.81	0.42	0.62
beetroot-HMBPP	0.53	0.05	0.18	0.41						bt-HMBPP-ph=7	0.63	0.06	0.08	0.44	0.59
			0.17	0.42						bt-HMBPP-ph=9	0.42	0.06	0.08	0.44	0.5
			0.15	0.42									0.07	0.45	0.32
			0.11	0.42									0.01	0.45	0.34
			0.09	0.42									0.01	0.46	0.37
			0.08	0.43									0.01	0.46	0.37
			0.07	0.43									0.01	0.46	0.37
			0.06	0.43									0.01	0.46	0.37
			0.03	0.43									0.01	0.5	0.49
			0.02	0.43									0.01	0.5	0.48
			0.01	0.43									0.01	0.5	0.47
			0.01	0.45									0.01	0.5	0.47
			0.01	0.45									0.01	0.51	0.47
			0.01	0.45									0.01	0.51	0.42
			0.01	0.45									0	0.51	0.42
			0.01	0.45									0	0.63	0.42
			0.01	0.45									0	0.51	0.42
			0.01	0.46									0	0.54	0.41
			0.01	0.46									0	0.54	0.41
			0.02	0.46									0	0.54	0.41
			0.02	0.46									0	0.54	0.41
			0.02	0.5									0	0.58	0.41
			0.02	0.5									0	0.58	0.41
			0.02	0.5									0	0.58	0.39
			0.01	0.51									0	0.69	0.39
			0.01	0.51									0	0.58	0.39
			0.01	0.51									0	0.59	0.38
			0.01	0.51									0	0.59	0.38
			0.01	0.59									0	0.59	0.38
			0	0.6									0	0.77	0.38
			0	0.61									0	0.59	0.37
			0	0.54									0	0.59	0.37
			0	0.54									0	0.59	0.37
			0	0.54									0	0.6	0.37
			0	0.63									0	0.61	0.36
			0	0.57									0	0.61	0.37
			0	0.59									0	0.61	0.37
			0	0.57									0	0.84	0.37
			0	0.58									0	0.79	0.37
			0	0.66									0	0.78	0.37

## Sheet:  lipid protein data
Percentage of mosquitoes feeding within ten minutes on pH = 7 of plant-based solution with and without AlbuMAXTM
	Model estimation GLMM
treatment	B-estimate	SE +/-	mean pH7-without-Alb in 3R	mean pH7-without-Alb in 3R
pH7-without-Alb	0.45	0.07	0.18	0.43
pH7-without-Alb	0.79	0.05	0.23	0.59
			0.24	0.61
			0.25	0.92
			0.7	0.83
			0.61	0.84
			0.6	0.82
			0.59	0.81
			0.57	0.81
			0.57	0.81
			0.55	0.81
			0.5	0.82
			0.5	0.82
			0.5	0.82
			0.5	0.8
			0.49	0.8
			0.49	0.8
			0.49	0.8
			0.43	0.8
			0.43	0.79
			0.43	0.79
			0.43	0.79
			0.43	0.68
			0.43	0.69
			0.42	0.69
			0.42	0.69
			0.42	0.69
			0.4	0.7
			0.4	0.7
			0.4	0.7
			0.4	0.72
			0.4	0.72
			0.4	0.72
			0.39	0.72
			0.39	0.74
			0.39	0.74
			0.39	0.74
			0.38	0.74
			0.37	0.75
			0.37	0.75
			0.35	0.75

## Sheet: Proportion of landing
Proportion of mosquito (Anopheles gambiae s,l,) landing on toxin
	Model estimation GLMM
treatment	B-estimate	SE +/-	mean Control in 3R	mean Capsaicin in 3R	mean Savory oil in 3R	mean Boric acid in3R	mean Fipronil-sulfone in 3R
Control	0.79	0.04	0.9	0	0.78	0.4	0.5
Capsaicin	0.2	0.003	0.99	0.02	0.78	0.5	0.61
Savory oil	0.56	0.02	0.94	0.05	0.71	0.5	0.9
Boric acid	0.6	0.04	0.9	0.01	0.64	0.5	0.96
Fipronil-sulfone	0.92	0.05	0.9	0.1	0.6	0.51	0.96
			0.9	0.11	0.59	0.81	0.96
			0.9	0.41	0.38	0.73	0.92
			0.82	0.38	0.41	0.7	0.92
			0.81	0.37	0.42	0.67	0.89
			0.8	0.27	0.43	0.67	0.89
			0.41	0.26	0.43	0.64	0.89
			0.5	0.25	0.43	0.62	0.89
			0.51	0.25	0.43	0.62	0.82
			0.57	0.25	0.44	0.61	0.82
			0.59	0.25	0.44	0.6	0.82
			0.59	0.23	0.44	0.6	0.8
			0.59	0.23	0.44	0.6	0.8
			0.59	0.23	0.45	0.6	0.8
			0.6	0.22	0.45	0.59	0.8
			0.6	0.22	0.45	0.59	0.79
			0.6	0.22	0.45	0.59	0.79
			0.61	0.22	0.45	0.59	0.79
			0.62	0.21	0.45	0.59	0.79
			0.62	0.21	0.5	0.58	0.79
			0.62	0.21	0.5	0.58	0.78
			0.62	0.21	0.5	0.58	0.78
			0.7	0.21	0.5	0.58	0.78
			0.7	0.19	0.53	0.57	0.78
			0.7	0.19	0.53	0.57	0.78
			0.7	0.19	0.53	0.57	0.73
			0.7	0.19	0.53	0.57	0.72
			0.7	0.19	0.55	0.57	0.72
			0.79	0.17	0.55	0.55	0.72
			0.75	0.17	0.55	0.55	0.7
			0.72	0.17	0.55	0.55	0.7
			0.72	0.17	0.57	0.56	0.7
			0.72	0.16	0.57	0.56	0.68
			0.72	0.16	0.57	0.56	0.68
			0.78	0.16	0.57	0.5	0.68
			0.78	0.16	0.57	0.5	0.68
			0.78	0.16	0.57	0.5	0.68

## Sheet: Proportion of feeding on toxin
Proportion of mosquito feeding on toxin treatments compared to the control meal
	Model estimation GLMM
treatment	B-estimate	SE +/-
Control	0.72	0.04	mean Control in 3R	mean Capsaicin in 3R	mean Savory oil in 3R	mean Boric acid in3R	mean Fipronil-sulfone in 3R
Capsaicin	0.05	0.02	0.43	0.43	0.5	0.73	0.92
Savory oil	0.19	0.04	0.52	0.11	0.39	0.63	0.88
Boric acid	0.45	0.05	0.52	0.11	0.38	0.61	0.87
Fipronil-sulfone	0.76	0.04	0.52	0.1	0.23	0.61	0.87
			0.52	0.09	0.22	0.61	0.87
			0.58	0.09	0.01	0.59	0.86
			0.6	0.09	0.02	0.58	0.78
			0.6	0.04	0.05	0.53	0.78
			0.6	0.04	0.1	0.53	0.78
			0.89	0.04	0.12	0.53	0.78
			0.8	0.04	0.12	0.53	0.78
			0.79	0.02	0.12	0.5	0.51
			0.73	0.02	0.12	0.5	0.58
			0.73	0.02	0.15	0.5	0.59
			0.73	0.01	0.15	0.48	0.59
			0.73	0.01	0.15	0.48	0.59
			0.73	0.01	0.16	0.48	0.59
			0.72	0.01	0.16	0.43	0.6
			0.72	0.01	0.16	0.43	0.6
			0.72	0.01	0.17	0.43	0.6
			0.71	0.01	0.17	0.43	0.6
			0.7	0	0.17	0.41	0.61
			0.7	0	0.17	0.41	0.62
			0.7	0	0.17	0.41	0.62
			0.7	0	0.18	0.4	0.62
			0.68	0	0.18	0.4	0.62
			0.68	0	0.18	0.4	0.7
			0.68	0	0.18	0.4	0.7
			0.62	0	0.18	0.4	0.7
			0.62	0	0.19	0.35	0.7
			0.62	0	0.19	0.35	0.72
			0.62	0	0.19	0.35	0.72
			0.62	0	0.19	0.35	0.72
			0.62	0	0.19	0.34	0.74
			0.63	0	0.2	0.34	0.75
			0.63	0	0.2	0.34	0.76
			0.63	0	0.2	0.33	0.76
			0.63	0	0.2	0.33	0.76
			0.63	0	0.2	0.33	0.76
			0.63	0	0.2	0.33	0.76

## Sheet: PTF feeding
Proportion of mosquitoes ingesting non-blood feeding solution containing toxin fipronil sulfone (PTF) with and without the addition of HMBPP
	Model estimation GLMM
treatment	B-estimate	SE +/-	mean PTF with HMBPP in 3R	mena PTF with out HMBPP in 3R
PTF with HMBPP	0.82	0.05	0.93	0.32
PTF with out HMBPP	0.1	0.04	0.91	0.23
			0.9	0.2
			0.88	0.17
			0.88	0.16
			0.88	0.12
			0.83	0.12
			0.57	0.12
			0.58	0.12
			0.6	0.11
			0.61	0.11
			0.62	0.11
			0.62	0.11
			0.62	0.11
			0.62	0.09
			0.62	0.09
			0.65	0.09
			0.67	0.09
			0.67	0.08
			0.67	0.08
			0.67	0.08
			0.7	0.08
			0.7	0.08
			0.7	0.06
			0.7	0.06
			0.71	0.06
			0.71	0.06
			0.71	0.06
			0.71	0.05
			0.71	0.03
			0.72	0
			0.72	0
			0.72	0
			0.72	0
			0.78	0
			0.78	0
			0.78	0
			0.8	0
			0.81	0
			0.81	0
			0.81	0

## Sheet: initiating of feeding
initiating of feeding
Time	An. gambiae s.s.	Ae. aegypti	An. arabiensis	An. coluzzii	Culex
10	1	0	0	0	0
10	1	0	0	0	0
10	1	0	0	0	0
10	1	0	0	0	0
10	1	0	0	0	0
10	1	0	0	0	0
10	1	0	0	0	0
10	1	0	0	0	0
10	1	0	0	0	0
10	1	0	0	0	0
10	1	0	0	0	0
10	1	0	0	0	0
10	1	0	0	0	0
10	1	0	0	0	0
10	1	0	0	0	0
10	1	0	0	0	0
10	1	0	0	0	0
10	1	0	0	0	0
10	1	0	0	0	0
10	1	0	0	0	0
10	1	0	0	0	0
10	1	0	0	0	0
10	1	0	0	0	0
10	1	0	0	0	0
10	1	0	0	0	0
10	1	0	0	0	0
10	1	0	0	0	0
10	1	0	0	0	0
10	1	0	0	0	0
10	1	0	0	0	0
10	1	0	0	0	0
10	1	0	0	0	0
10	1	0	0	0	0
10	1	0	0	0	0
10	1	0	0	0	0
10	1	0	0	0	0
10	1	0	0	0	0
10	1	0	0	0	0
10	1	0	0	0	0
10	1	0	0	0	0
10	1	0	0	0	0
10	1	0	0	0	0
10	1	0	0	0	0
10	1	0	0	0	0
10	1	0	0	0	0
10	1	0	0	0	0
10	1	0	0	0	0
10	1	0	0	0	0
10	1	0	0	0	0
10	1	0	0	0	0
10	1	0	0	0	0
10	1	0	0	0	0
10	1	0	0	0	0
10	1	0	0	0	0
10	1	0	0	0	0
10	1	0	0	0	0
10	1	0	0	0	0
10	1	0	0	0	0
10	0	0	0	0	0
20	1	0	0	0	0
20	1	0	0	0	0
20	1	0	0	0	0
20	1	0	0	0	0
20	1	0	0	0	0
20	1	0	0	0	0
20	1	0	0	0	0
20	1	0	0	0	0
20	1	0	0	0	0
20	1	0	0	0	0
20	1	0	0	0	0
20	1	0	0	0	0
20	1	0	0	0	0
20	1	0	0	0	0
20	1	0	0	0	0
20	1	0	0	0	0
20	1	0	0	0	0
20	1	0	0	0	0
20	1	0	0	0	0
20	1	0	0	0	0
20	1	0	0	0	0
20	1	0	0	0	0
20	1	0	0	0	0
20	1	0	0	0	0
20	1	0	0	0	0
20	1	0	0	0	0
20	1	0	0	0	0
20	1	0	0	0	0
20	1	0	0	0	0
20	1	0	0	0	0
20	1	0	0	0	0
20	1	0	0	0	0
20	1	0	0	0	0
20	1	0	0	0	0
20	1	0	0	0	0
20	1	0	0	0	0
20	1	0	0	0	0
20	1	0	0	0	0
20	1	0	0	0	0
20	1	0	0	0	0
20	1	0	0	0	0
20	1	0	0	0	0
20	1	0	0	0	0
20	1	0	0	0	0
20	1	0	0	0	0
20	1	0	0	0	0
20	1	0	0	0	0
20	1	0	0	0	0
20	1	0	0	0	0
20	1	0	0	0	0
20	1	0	0	0	0
20	1	0	0	0	0
20	1	0	0	0	0
20	1	0	0	0	0
20	0	0	0	0	0
20	0	0	0	0	0
20	0	0	0	0	0
20	0	0	0	0	0
20	0	0	0	0	0
30	1	0	1	0	0
30	1	0	1	0	0
30	1	0	1	0	0
30	1	0	1	0	0
30	1	0	1	0	0
30	1	0	1	0	0
30	1	0	1	0	0
30	1	0	1	0	0
30	1	0	1	0	0
30	1	0	1	0	0
30	1	0	1	0	0
30	1	0	1	0	0
30	1	0	1	0	0
30	1	0	1	0	0
30	1	0	1	0	0
30	1	0	1	0	0
30	1	0	1	1	0
30	1	0	1	1	0
30	1	0	1	1	0
30	1	0	1	1	0
30	1	0	1	1	0
30	1	0	1	1	0
30	1	0	1	1	0
30	1	0	1	1	0
30	1	0	0	0	0
30	1	0	0	0	0
30	1	0	0	0	0
30	1	0	0	0	0
30	1	0	0	0	0
30	1	0	0	0	0
30	1	0	0	0	0
30	1	0	0	0	0
30	1	0	0	0	0
30	1	0	0	0	0
30	1	0	0	0	0
30	1	0	0	0	0
30	1	0	0	0	0
30	1	0	0	0	0
30	1	0	0	0	0
30	1	0	0	0	0
30	1	0	0	0	0
30	1	0	0	0	0
30	1	0	0	0	0
30	1	0	0	0	0
30	1	0	0	0	0
30	1	0	0	0	0
30	1	0	0	0	0
30	1	0	0	0	0
30	1	0	0	0	0
30	1	0	0	0	0
30	1	0	0	0	0
30	0	0	0	0	0
30	0	0	0	0	0
30	0	0	0	0	0
30	0	0	0	0	0
30	0	0	0	0	0
30	0	0	0	0	0
30	0	0	0	0	0
30	0	0	0	0	0
40	1	1	1	1	0
40	1	1	1	1	0
40	1	1	1	1	0
40	1	1	1	1	0
40	1	1	1	1	0
40	1	1	1	1	0
40	1	1	1	1	0
40	1	1	1	1	0
40	1	1	1	1	0
40	1	1	1	1	0
40	1	1	1	1	0
40	1	1	1	1	0
40	1	1	1	1	0
40	1	1	1	1	0
40	1	1	1	1	0
40	1	1	1	1	0
40	1	1	0	0	0
40	1	1	0	0	0
40	1	1	0	0	0
40	1	1	0	0	0
40	1	1	0	0	0
40	1	1	0	0	0
40	1	1	0	0	0
40	1	1	0	0	0
40	1	1	0	0	0
40	1	1	0	0	0
40	1	1	0	0	0
40	1	1	0	0	0
40	1	1	0	0	0
40	1	1	0	0	0
40	1	1	0	0	0
40	1	1	0	0	0
40	1	1	0	0	0
40	1	1	0	0	0
40	1	1	0	0	0
40	1	1	0	0	0
40	1	1	0	0	0
40	1	1	0	0	0
40	1	1	0	0	0
40	1	1	0	0	0
40	1	1	0	0	0
40	1	1	0	0	0
40	1	1	0	0	0
40	1	1	0	0	0
40	1	1	0	0	0
40	1	1	0	0	0
40	1	1	0	0	0
40	0	0	0	0	0
40	0	0	0	0	0
40	0	0	0	0	0
40	0	0	0	0	0
40	0	0	0	0	0
40	0	0	0	0	0
40	0	0	0	0	0
40	0	0	0	0	0
40	0	0	0	0	0
40	0	0	0	0	0
40	0	0	0	0	0
40	0	0	0	0	0
50	1	1	1	1	0
50	1	1	1	1	0
50	1	1	1	1	0
50	1	1	1	1	0
50	1	1	1	1	0
50	1	1	1	1	0
50	1	1	1	1	0
50	1	1	0	0	0
50	1	1	0	0	0
50	1	1	0	0	0
50	1	1	0	0	0
50	1	1	0	0	0
50	1	1	0	0	0
50	1	1	0	0	0
50	1	1	0	0	0
50	1	1	0	0	0
50	1	1	0	0	0
50	1	1	0	0	0
50	1	1	0	0	0
50	1	1	0	0	0
50	1	1	0	0	0
50	1	1	0	0	0
50	1	1	0	0	0
50	1	1	0	0	0
50	1	1	0	0	0
50	1	1	0	0	0
50	1	1	0	0	0
50	1	1	0	0	0
50	1	1	0	0	0
50	1	1	0	0	0
50	1	1	0	0	0
50	1	1	0	0	0
50	1	1	0	0	0
50	1	1	0	0	0
50	1	1	0	0	0
50	1	1	0	0	0
50	1	1	0	0	0
50	1	1	0	0	0
50	1	1	0	0	0
50	1	1	0	0	0
50	1	1	0	0	0
50	1	1	0	0	0
50	1	1	0	0	0
50	1	1	0	0	0
50	1	1	0	0	0
50	1	1	0	0	0
50	0	0	0	0	0
50	0	0	0	0	0
50	0	0	0	0	0
50	0	0	0	0	0
50	0	0	0	0	0
50	0	0	0	0	0
50	0	0	0	0	0
50	0	0	0	0	0
50	0	0	0	0	0
50	0	0	0	0	0
50	0	0	0	0	0
50	0	0	0	0	0
50	0	0	0	0	0
60	1	1	1	1	1
60	1	1	1	1	1
60	1	1	1	1	1
60	1	1	1	1	1
60	1	1	1	1	1
60	1	1	1	1	1
60	1	1	0	0	0
60	1	1	0	0	0
60	1	1	0	0	0
60	1	1	0	0	0
60	1	1	0	0	0
60	1	1	0	0	0
60	1	1	0	0	0
60	1	1	0	0	0
60	1	1	0	0	0
60	1	1	0	0	0
60	1	1	0	0	0
60	1	1	0	0	0
60	1	1	0	0	0
60	1	1	0	0	0
60	1	1	0	0	0
60	1	1	0	0	0
60	1	1	0	0	0
60	1	1	0	0	0
60	1	1	0	0	0
60	1	1	0	0	0
60	1	1	0	0	0
60	1	1	0	0	0
60	1	1	0	0	0
60	1	1	0	0	0
60	1	1	0	0	0
60	1	1	0	0	0
60	1	1	0	0	0
60	1	1	0	0	0
60	1	1	0	0	0
60	1	1	0	0	0
60	1	1	0	0	0
60	1	1	0	0	0
60	1	1	0	0	0
60	1	1	0	0	0
60	1	1	0	0	0
60	1	1	0	0	0
60	1	1	0	0	0
60	1	1	0	0	0
60	1	1	0	0	0
60	1	1	0	0	0
60	0	0	0	0	0
60	0	0	0	0	0
60	0	0	0	0	0
60	0	0	0	0	0
60	0	0	0	0	0
60	0	0	0	0	0
60	0	0	0	0	0
60	0	0	0	0	0
60	0	0	0	0	0
60	0	0	0	0	0
60	0	0	0	0	0
60	0	0	0	0	0
60	0	0	0	0	0
70	0	0	0	0	0
